# Supplementary material for: The Effect of 1-Ethyl-3-Methylimidazolium Chloride on Oxidative Stress and the Functioning of the Photosynthetic Apparatus in Maize Seedlings—The Modulatory Role of Exogenous Ascorbic Acid
Source: Toxics. 2026 Jul 3;14(7):589. doi: 10.3390/toxics14070589 (PMC13417908; doi:10.3390/toxics14070589)
Supplement: Supplementary file 1 [file toxics-14-00589-s001.zip]

Archive with 1 entries (1 files):
- toxics-4376491-supplementary.pdf
